# Supplementary material for: A Deep Dive into VDAC1 Conformational Diversity Using All-Atom Simulations Provides New Insights into the Structural Origin of the Closed States
Source: Int J Mol Sci. 2022 Jan 21;23(3):1175. doi: 10.3390/ijms23031175 (PMC8834982; doi:10.3390/ijms23031175)
Supplement: Supplementary file 1 [file ijms-23-01175-s001.zip]

Archive with 1 entries (1 files):
- ijms-1523305-supplementary.pdf
